# Supplementary material for: A parallel method for accelerating visualization and interactivity for vector tiles
Source: PLoS One. 2019 Aug 15;14(8):e0221075. doi: 10.1371/journal.pone.0221075 (PMC6695183; doi:10.1371/journal.pone.0221075)
Supplement: S1 File — (ZIP) [file pone.0221075.s001.zip]

Archive with 56 entries (56 files):
- DT_2010_PL.shp.xml
- DT_2010_PL.shx
- DT_2010_PL_PLAN.dbf
- DT_2010_PL_PLAN.sbn
- DT_2010_PL_PLAN.sbx
- DT_2010_PL_PLAN.shp
- DT_2010_PL_PLAN.shp.xml
- DT_2010_PL_PLAN.shx
- JZW_2010_PY_10000.dbf
- JZW_2010_PY_10000.sbn
- JZW_2010_PY_10000.sbx
- JZW_2010_PY_10000.shp
- JZW_2010_PY_10000.shp.xml
- JZW_2010_PY_10000.shx
- lineandpoint.ctd
- partofsz.mxd
- Point.dbf
- Point.sbn
- Point.sbx
- Point.shp
- Point.shp.xml
- Point.shx
- SX_2010_PY_10000.dbf
- SX_2010_PY_10000.sbn
- SX_2010_PY_10000.sbx
- SX_2010_PY_10000.shp
- SX_2010_PY_10000.shp.xml
- SX_2010_PY_10000.shx
- TL_2010_PL_10000.dbf
- TL_2010_PL_10000.sbn
- TL_2010_PL_10000.sbx
- TL_2010_PL_10000.shp
- TL_2010_PL_10000.shp.xml
- TL_2010_PL_10000.shx
- YDC_2010_PY_10000.dbf
- YDC_2010_PY_10000.sbn
- YDC_2010_PY_10000.sbx
- YDC_2010_PY_10000.shp
- YDC_2010_PY_10000.shp.xml
- YDC_2010_PY_10000.shx
- ZB_2010_PY_10000.dbf
- ZB_2010_PY_10000.sbn
- ZB_2010_PY_10000.sbx
- ZB_2010_PY_10000.shp
- ZB_2010_PY_10000.shp.xml
- ZB_2010_PY_10000.shx
- DLZXX_2010_PL10000.dbf
- DLZXX_2010_PL10000.sbn
- DLZXX_2010_PL10000.sbx
- DLZXX_2010_PL10000.shp
- DLZXX_2010_PL10000.shp.xml
- DLZXX_2010_PL10000.shx
- DT_2010_PL.dbf
- DT_2010_PL.sbn
- DT_2010_PL.sbx
- DT_2010_PL.shp
