# Supplementary material for: A parallel method for accelerating visualization and interactivity for vector tiles
Source: PLoS One. 2019 Aug 15;14(8):e0221075. doi: 10.1371/journal.pone.0221075 (PMC6695183; doi:10.1371/journal.pone.0221075)
Supplement: S1 File — (ZIP) [file pone.0221075.s001.zip › DT_2010_PL.shp.xml]

<?xml version="1.0" encoding="UTF-8"?>
<metadata xml:lang="zh"><Esri><CreaDate>20171224</CreaDate><CreaTime>21523500</CreaTime><ArcGISFormat>1.0</ArcGISFormat><SyncOnce>FALSE</SyncOnce><DataProperties><itemProps><itemName Sync="TRUE">DT_2010_PL</itemName><imsContentType Sync="TRUE">002</imsContentType><itemSize Sync="TRUE">0.000</itemSize><itemLocation><linkage Sync="TRUE">file://\\DESKTOP-FCL3TPC\E$\论文\矢量瓦片2\data\partofsz\DT_2010_PL.shp</linkage><protocol Sync="TRUE">Local Area Network</protocol></itemLocation></itemProps><lineage><Process ToolSource="c:\program files (x86)\arcgis\engine10.2\ArcToolbox\Toolboxes\Analysis Tools.tbx\Clip" Date="20171224" Time="215236">Clip DT_2010_PL ClipLayer E:\论文\矢量瓦片2\data\partofsz\DT_2010_PL.shp "0 Unknown"</Process><Process ToolSource="c:\program files (x86)\arcgis\desktop10.1\ArcToolbox\Toolboxes\Data Management Tools.tbx\DeleteField" Date="20190619" Time="233603">DeleteField DT_2010_PL ID;NAME;CLASS;LENGTH;STATION_AM;STATION_AC;CON_TIME;REMARK;TYPE;GB;SHAPE_LENG;INLINE_FID;SIMLNFLAG</Process></lineage></DataProperties><SyncDate>20171224</SyncDate><SyncTime>21523500</SyncTime><ModDate>20171224</ModDate><ModTime>21523500</ModTime></Esri><dataIdInfo><envirDesc Sync="TRUE"> Version 6.2 (Build 9200) ; Esri ArcGIS 10.2.0.3348</envirDesc><dataLang><languageCode value="zho" Sync="TRUE"></languageCode><countryCode value="CHN" Sync="TRUE"></countryCode></dataLang><idCitation><resTitle Sync="TRUE">DT_2010_PL</resTitle><presForm><PresFormCd value="005" Sync="TRUE"></PresFormCd></presForm></idCitation><spatRpType><SpatRepTypCd value="001" Sync="TRUE"></SpatRepTypCd></spatRpType></dataIdInfo><mdLang><languageCode value="zho" Sync="TRUE"></languageCode><countryCode value="CHN" Sync="TRUE"></countryCode></mdLang><mdChar><CharSetCd value="004" Sync="TRUE"></CharSetCd></mdChar><distInfo><distFormat><formatName Sync="TRUE">Shapefile</formatName></distFormat><distTranOps><transSize Sync="TRUE">0.000</transSize></distTranOps></distInfo><mdHrLv><ScopeCd value="005" Sync="TRUE"></ScopeCd></mdHrLv><mdHrLvName Sync="TRUE">dataset</mdHrLvName><spatRepInfo><VectSpatRep><geometObjs Name="DT_2010_PL"><geoObjTyp><GeoObjTypCd value="002" Sync="TRUE"></GeoObjTypCd></geoObjTyp><geoObjCnt Sync="TRUE">0</geoObjCnt></geometObjs><topLvl><TopoLevCd value="001" Sync="TRUE"></TopoLevCd></topLvl></VectSpatRep></spatRepInfo><spdoinfo><ptvctinf><esriterm Name="DT_2010_PL"><efeatyp Sync="TRUE">Simple</efeatyp><efeageom code="3" Sync="TRUE"></efeageom><esritopo Sync="TRUE">FALSE</esritopo><efeacnt Sync="TRUE">0</efeacnt><spindex Sync="TRUE">FALSE</spindex><linrefer Sync="TRUE">TRUE</linrefer></esriterm></ptvctinf></spdoinfo><eainfo><detailed Name="DT_2010_PL"><enttyp><enttypl Sync="TRUE">DT_2010_PL</enttypl><enttypt Sync="TRUE">Feature Class</enttypt><enttypc Sync="TRUE">0</enttypc></enttyp><attr><attrlabl Sync="TRUE">FID</attrlabl><attalias Sync="TRUE">FID</attalias><attrtype Sync="TRUE">OID</attrtype><attwidth Sync="TRUE">4</attwidth><atprecis Sync="TRUE">0</atprecis><attscale Sync="TRUE">0</attscale><attrdef Sync="TRUE">Internal feature number.</attrdef><attrdefs Sync="TRUE">Esri</attrdefs><attrdomv><udom Sync="TRUE">Sequential unique whole numbers that are automatically generated.</udom></attrdomv></attr><attr><attrlabl Sync="TRUE">Shape</attrlabl><attalias Sync="TRUE">Shape</attalias><attrtype Sync="TRUE">Geometry</attrtype><attwidth Sync="TRUE">0</attwidth><atprecis Sync="TRUE">0</atprecis><attscale Sync="TRUE">0</attscale><attrdef Sync="TRUE">Feature geometry.</attrdef><attrdefs Sync="TRUE">Esri</attrdefs><attrdomv><udom Sync="TRUE">Coordinates defining the features.</udom></attrdomv></attr><attr><attrlabl Sync="TRUE">OBJECTID</attrlabl><attalias Sync="TRUE">OBJECTID</attalias><attrtype Sync="TRUE">Double</attrtype><attwidth Sync="TRUE">11</attwidth><atprecis Sync="TRUE">11</atprecis><attscale Sync="TRUE">0</attscale></attr><attr><attrlabl Sync="TRUE">ID</attrlabl><attalias Sync="TRUE">ID</attalias><attrtype Sync="TRUE">Double</attrtype><attwidth Sync="TRUE">11</attwidth><atprecis Sync="TRUE">11</atprecis><attscale Sync="TRUE">0</attscale></attr><attr><attrlabl Sync="TRUE">NAME</attrlabl><attalias Sync="TRUE">NAME</attalias><attrtype Sync="TRUE">String</attrtype><attwidth Sync="TRUE">10</attwidth><atprecis Sync="TRUE">0</atprecis><attscale Sync="TRUE">0</attscale></attr><attr><attrlabl Sync="TRUE">CLASS</attrlabl><attalias Sync="TRUE">CLASS</attalias><attrtype Sync="TRUE">String</attrtype><attwidth Sync="TRUE">80</attwidth><atprecis Sync="TRUE">0</atprecis><attscale Sync="TRUE">0</attscale></attr><attr><attrlabl Sync="TRUE">LENGTH</attrlabl><attalias Sync="TRUE">LENGTH</attalias><attrtype Sync="TRUE">String</attrtype><attwidth Sync="TRUE">10</attwidth><atprecis Sync="TRUE">0</atprecis><attscale Sync="TRUE">0</attscale></attr><attr><attrlabl Sync="TRUE">STATION_AM</attrlabl><attalias Sync="TRUE">STATION_AM</attalias><attrtype Sync="TRUE">String</attrtype><attwidth Sync="TRUE">10</attwidth><atprecis Sync="TRUE">0</atprecis><attscale Sync="TRUE">0</attscale></attr><attr><attrlabl Sync="TRUE">STATION_AC</attrlabl><attalias Sync="TRUE">STATION_AC</attalias><attrtype Sync="TRUE">String</attrtype><attwidth Sync="TRUE">254</attwidth><atprecis Sync="TRUE">0</atprecis><attscale Sync="TRUE">0</attscale></attr><attr><attrlabl Sync="TRUE">CON_TIME</attrlabl><attalias Sync="TRUE">CON_TIME</attalias><attrtype Sync="TRUE">String</attrtype><attwidth Sync="TRUE">200</attwidth><atprecis Sync="TRUE">0</atprecis><attscale Sync="TRUE">0</attscale></attr><attr><attrlabl Sync="TRUE">REMARK</attrlabl><attalias Sync="TRUE">REMARK</attalias><attrtype Sync="TRUE">String</attrtype><attwidth Sync="TRUE">100</attwidth><atprecis Sync="TRUE">0</atprecis><attscale Sync="TRUE">0</attscale></attr><attr><attrlabl Sync="TRUE">TYPE</attrlabl><attalias Sync="TRUE">TYPE</attalias><attrtype Sync="TRUE">String</attrtype><attwidth Sync="TRUE">10</attwidth><atprecis Sync="TRUE">0</atprecis><attscale Sync="TRUE">0</attscale></attr><attr><attrlabl Sync="TRUE">GB</attrlabl><attalias Sync="TRUE">GB</attalias><attrtype Sync="TRUE">Double</attrtype><attwidth Sync="TRUE">11</attwidth><atprecis Sync="TRUE">11</atprecis><attscale Sync="TRUE">0</attscale></attr><attr><attrlabl Sync="TRUE">SHAPE_LENG</attrlabl><attalias Sync="TRUE">SHAPE_LENG</attalias><attrtype Sync="TRUE">Double</attrtype><attwidth Sync="TRUE">19</attwidth><atprecis Sync="TRUE">18</atprecis><attscale Sync="TRUE">15</attscale></attr><attr><attrlabl Sync="TRUE">INLINE_FID</attrlabl><attalias Sync="TRUE">INLINE_FID</attalias><attrtype Sync="TRUE">Double</attrtype><attwidth Sync="TRUE">11</attwidth><atprecis Sync="TRUE">11</atprecis><attscale Sync="TRUE">0</attscale></attr><attr><attrlabl Sync="TRUE">SIMLNFLAG</attrlabl><attalias Sync="TRUE">SIMLNFLAG</attalias><attrtype Sync="TRUE">Integer</attrtype><attwidth Sync="TRUE">6</attwidth><atprecis Sync="TRUE">6</atprecis><attscale Sync="TRUE">0</attscale></attr></detailed></eainfo><mdDateSt Sync="TRUE">20171224</mdDateSt></metadata>
