# Supplementary material for: A parallel method for accelerating visualization and interactivity for vector tiles
Source: PLoS One. 2019 Aug 15;14(8):e0221075. doi: 10.1371/journal.pone.0221075 (PMC6695183; doi:10.1371/journal.pone.0221075)
Supplement: S1 File — (ZIP) [file pone.0221075.s001.zip › JZW_2010_PY_10000.shp.xml]

<?xml version="1.0" encoding="UTF-8"?>
<metadata xml:lang="zh"><Esri><CreaDate>20171224</CreaDate><CreaTime>21523600</CreaTime><ArcGISFormat>1.0</ArcGISFormat><SyncOnce>FALSE</SyncOnce><DataProperties><itemProps><itemName Sync="TRUE">JZW_2010_PY_10000</itemName><imsContentType Sync="TRUE">002</imsContentType><itemSize Sync="TRUE">0.000</itemSize><itemLocation><linkage Sync="TRUE">file://\\DESKTOP-FCL3TPC\E$\论文\矢量瓦片2\data\partofsz\JZW_2010_PY_10000.shp</linkage><protocol Sync="TRUE">Local Area Network</protocol></itemLocation></itemProps><lineage><Process ToolSource="c:\program files (x86)\arcgis\engine10.2\ArcToolbox\Toolboxes\Analysis Tools.tbx\Clip" Date="20171224" Time="215318">Clip JZW_2010_PY_10000 ClipLayer E:\论文\矢量瓦片2\data\partofsz\JZW_2010_PY_10000.shp "0 Unknown"</Process><Process ToolSource="c:\program files (x86)\arcgis\desktop10.1\ArcToolbox\Toolboxes\Data Management Tools.tbx\DeleteField" Date="20190619" Time="233724">DeleteField JZW_2010_PY_10000 NAME;FLOOR;CLASS;UPDATE_;MEMO_;SHAPE_LENG;AREA_;LEN;SHAPE_LE_1;SHAPE_LE_2;GB;SHAPE_LE00;SHAPE_AREA</Process></lineage></DataProperties><SyncDate>20171224</SyncDate><SyncTime>21523600</SyncTime><ModDate>20171224</ModDate><ModTime>21523600</ModTime></Esri><dataIdInfo><envirDesc Sync="TRUE"> Version 6.2 (Build 9200) ; Esri ArcGIS 10.2.0.3348</envirDesc><dataLang><languageCode value="zho" Sync="TRUE"></languageCode><countryCode value="CHN" Sync="TRUE"></countryCode></dataLang><idCitation><resTitle Sync="TRUE">JZW_2010_PY_10000</resTitle><presForm><PresFormCd value="005" Sync="TRUE"></PresFormCd></presForm></idCitation><spatRpType><SpatRepTypCd value="001" Sync="TRUE"></SpatRepTypCd></spatRpType></dataIdInfo><mdLang><languageCode value="zho" Sync="TRUE"></languageCode><countryCode value="CHN" Sync="TRUE"></countryCode></mdLang><mdChar><CharSetCd value="004" Sync="TRUE"></CharSetCd></mdChar><distInfo><distFormat><formatName Sync="TRUE">Shapefile</formatName></distFormat><distTranOps><transSize Sync="TRUE">0.000</transSize></distTranOps></distInfo><mdHrLv><ScopeCd value="005" Sync="TRUE"></ScopeCd></mdHrLv><mdHrLvName Sync="TRUE">dataset</mdHrLvName><spatRepInfo><VectSpatRep><geometObjs Name="JZW_2010_PY_10000"><geoObjTyp><GeoObjTypCd value="002" Sync="TRUE"></GeoObjTypCd></geoObjTyp><geoObjCnt Sync="TRUE">0</geoObjCnt></geometObjs><topLvl><TopoLevCd value="001" Sync="TRUE"></TopoLevCd></topLvl></VectSpatRep></spatRepInfo><spdoinfo><ptvctinf><esriterm Name="JZW_2010_PY_10000"><efeatyp Sync="TRUE">Simple</efeatyp><efeageom code="4" Sync="TRUE"></efeageom><esritopo Sync="TRUE">FALSE</esritopo><efeacnt Sync="TRUE">0</efeacnt><spindex Sync="TRUE">FALSE</spindex><linrefer Sync="TRUE">TRUE</linrefer></esriterm></ptvctinf></spdoinfo><eainfo><detailed Name="JZW_2010_PY_10000"><enttyp><enttypl Sync="TRUE">JZW_2010_PY_10000</enttypl><enttypt Sync="TRUE">Feature Class</enttypt><enttypc Sync="TRUE">0</enttypc></enttyp><attr><attrlabl Sync="TRUE">FID</attrlabl><attalias Sync="TRUE">FID</attalias><attrtype Sync="TRUE">OID</attrtype><attwidth Sync="TRUE">4</attwidth><atprecis Sync="TRUE">0</atprecis><attscale Sync="TRUE">0</attscale><attrdef Sync="TRUE">Internal feature number.</attrdef><attrdefs Sync="TRUE">Esri</attrdefs><attrdomv><udom Sync="TRUE">Sequential unique whole numbers that are automatically generated.</udom></attrdomv></attr><attr><attrlabl Sync="TRUE">Shape</attrlabl><attalias Sync="TRUE">Shape</attalias><attrtype Sync="TRUE">Geometry</attrtype><attwidth Sync="TRUE">0</attwidth><atprecis Sync="TRUE">0</atprecis><attscale Sync="TRUE">0</attscale><attrdef Sync="TRUE">Feature geometry.</attrdef><attrdefs Sync="TRUE">Esri</attrdefs><attrdomv><udom Sync="TRUE">Coordinates defining the features.</udom></attrdomv></attr><attr><attrlabl Sync="TRUE">OBJECTID</attrlabl><attalias Sync="TRUE">OBJECTID</attalias><attrtype Sync="TRUE">Double</attrtype><attwidth Sync="TRUE">11</attwidth><atprecis Sync="TRUE">11</atprecis><attscale Sync="TRUE">0</attscale></attr><attr><attrlabl Sync="TRUE">NAME</attrlabl><attalias Sync="TRUE">NAME</attalias><attrtype Sync="TRUE">String</attrtype><attwidth Sync="TRUE">128</attwidth><atprecis Sync="TRUE">0</atprecis><attscale Sync="TRUE">0</attscale></attr><attr><attrlabl Sync="TRUE">FLOOR</attrlabl><attalias Sync="TRUE">FLOOR</attalias><attrtype Sync="TRUE">String</attrtype><attwidth Sync="TRUE">128</attwidth><atprecis Sync="TRUE">0</atprecis><attscale Sync="TRUE">0</attscale></attr><attr><attrlabl Sync="TRUE">CLASS</attrlabl><attalias Sync="TRUE">CLASS</attalias><attrtype Sync="TRUE">Double</attrtype><attwidth Sync="TRUE">19</attwidth><atprecis Sync="TRUE">18</atprecis><attscale Sync="TRUE">15</attscale></attr><attr><attrlabl Sync="TRUE">UPDATE_</attrlabl><attalias Sync="TRUE">UPDATE_</attalias><attrtype Sync="TRUE">String</attrtype><attwidth Sync="TRUE">20</attwidth><atprecis Sync="TRUE">0</atprecis><attscale Sync="TRUE">0</attscale></attr><attr><attrlabl Sync="TRUE">MEMO_</attrlabl><attalias Sync="TRUE">MEMO_</attalias><attrtype Sync="TRUE">String</attrtype><attwidth Sync="TRUE">128</attwidth><atprecis Sync="TRUE">0</atprecis><attscale Sync="TRUE">0</attscale></attr><attr><attrlabl Sync="TRUE">SHAPE_LENG</attrlabl><attalias Sync="TRUE">SHAPE_LENG</attalias><attrtype Sync="TRUE">Double</attrtype><attwidth Sync="TRUE">19</attwidth><atprecis Sync="TRUE">18</atprecis><attscale Sync="TRUE">15</attscale></attr><attr><attrlabl Sync="TRUE">AREA_</attrlabl><attalias Sync="TRUE">AREA_</attalias><attrtype Sync="TRUE">Double</attrtype><attwidth Sync="TRUE">19</attwidth><atprecis Sync="TRUE">18</atprecis><attscale Sync="TRUE">15</attscale></attr><attr><attrlabl Sync="TRUE">LEN</attrlabl><attalias Sync="TRUE">LEN</attalias><attrtype Sync="TRUE">Double</attrtype><attwidth Sync="TRUE">19</attwidth><atprecis Sync="TRUE">18</atprecis><attscale Sync="TRUE">15</attscale></attr><attr><attrlabl Sync="TRUE">SHAPE_LE_1</attrlabl><attalias Sync="TRUE">SHAPE_LE_1</attalias><attrtype Sync="TRUE">Double</attrtype><attwidth Sync="TRUE">19</attwidth><atprecis Sync="TRUE">18</atprecis><attscale Sync="TRUE">15</attscale></attr><attr><attrlabl Sync="TRUE">SHAPE_LE_2</attrlabl><attalias Sync="TRUE">SHAPE_LE_2</attalias><attrtype Sync="TRUE">Double</attrtype><attwidth Sync="TRUE">19</attwidth><atprecis Sync="TRUE">18</atprecis><attscale Sync="TRUE">15</attscale></attr><attr><attrlabl Sync="TRUE">GB</attrlabl><attalias Sync="TRUE">GB</attalias><attrtype Sync="TRUE">String</attrtype><attwidth Sync="TRUE">50</attwidth><atprecis Sync="TRUE">0</atprecis><attscale Sync="TRUE">0</attscale></attr><attr><attrlabl Sync="TRUE">SHAPE_LE00</attrlabl><attalias Sync="TRUE">SHAPE_LE00</attalias><attrtype Sync="TRUE">Double</attrtype><attwidth Sync="TRUE">19</attwidth><atprecis Sync="TRUE">18</atprecis><attscale Sync="TRUE">15</attscale></attr><attr><attrlabl Sync="TRUE">SHAPE_AREA</attrlabl><attalias Sync="TRUE">SHAPE_AREA</attalias><attrtype Sync="TRUE">Double</attrtype><attwidth Sync="TRUE">19</attwidth><atprecis Sync="TRUE">18</atprecis><attscale Sync="TRUE">15</attscale><attrdef Sync="TRUE">Area of feature in internal units squared.</attrdef><attrdefs Sync="TRUE">Esri</attrdefs><attrdomv><udom Sync="TRUE">Positive real numbers that are automatically generated.</udom></attrdomv></attr></detailed></eainfo><mdDateSt Sync="TRUE">20171224</mdDateSt></metadata>
